# Supplementary material for: Effect of Limit-Fed Diets With Different Forage to Concentrate Ratios on Fecal Bacterial and Archaeal Community Composition in Holstein Heifers
Source: Front Microbiol. 2018 May 15;9:976. doi: 10.3389/fmicb.2018.00976 (PMC5962747; doi:10.3389/fmicb.2018.00976)
Supplement: Table S3 — The identified core OTUs in this study. The numbers of fecal bacterial and archaeal OTUs that appeared in all the samples with an abundance > 0.001 were displayed. OTUs, operational taxonomic units. C20, diet containing 20% of concentrate; C40, diet containing 40% of concentrate; C60, diet containing 60% of concentrate; C80, diet containing 80% of concentrate. [file Data_Sheet_2.xlsx]

## Sheet: Core OTUs for bacteria
Treatment	C60	C40	C60	C20	C80	C40	C80	C40	C20	C20	C20	C20	C80	C40	C40	C60	C80	C60	C60	C80
#OTU ID	BF180	BF184	BF185	BF188	BF189	BF193	BF197	BF198	BF252	BF253	BF254	BF256	BF261	BF264	BF265	BF269	BF273	BF274	BF289	BF302	name	Percentage in total OTUs	Taxonomy
OTU3	1351	1504	1279	1298	1048	1658	846	1296	1336	1445	1483	1150	855	1452	1756	1621	961	1639	1144	912	Ruminococcaceae	5.84194	family
OTU1	213	239	778	22	124	1395	87	556	286	113	68	79	2746	388	459	855	71	482	394	2071	Akkermansia	2.56395	genus
OTU12	674	271	232	359	314	502	852	454	484	494	449	495	438	325	448	278	755	396	502	617	Bacteroides	2.09564	genus
OTU140	492	444	343	426	248	397	579	243	334	414	358	276	262	312	485	475	500	434	372	254	Ruminococcaceae	1.71618	family
OTU80	550	211	264	501	340	436	164	565	287	544	473	457	475	484	407	255	135	259	186	615	Bacteroides	1.70721	genus
OTU29	314	557	452	418	539	279	143	381	677	369	514	514	179	85	515	477	69	747	181	194	Porphyromonadaceae	1.70631	family
OTU7	344	285	234	252	537	250	404	151	296	236	282	334	178	310	326	183	897	242	401	217	Alistipes	1.42694	genus
OTU19	230	386	260	344	279	370	252	780	160	271	183	244	309	227	248	261	179	402	235	365	Bacteroidetes	1.34301	phylum
OTU16	287	535	361	187	433	203	746	256	177	215	111	162	51	24	179	366	776	363	156	83	Bacteroidetes	1.27255	phylum
OTU14	247	176	259	363	157	372	142	306	441	379	411	359	160	191	267	212	189	226	463	203	Bacteroides	1.23934	genus
OTU34	509	160	510	251	221	123	181	486	128	441	172	306	28	644	288	100	183	328	224	88	Alistipes	1.20523	genus
OTU18	427	200	153	155	462	459	80	24	277	141	116	169	328	283	480	469	62	423	223	400	Phascolarctobacterium	1.19626	genus
OTU9	292	191	208	41	262	94	1337	254	51	56	60	17	465	146	52	328	550	162	454	292	Ruminococcaceae	1.19199	family
OTU30	226	130	405	121	209	122	70	140	187	103	197	113	936	565	104	335	97	241	133	380	Lachnospiraceae	1.08024	family
OTU295	93	314	193	98	264	247	32	81	88	345	130	113	140	237	305	386	36	445	349	111	Ruminococcaceae	0.899156	family
OTU257	260	105	268	192	100	272	74	122	263	88	226	297	267	291	137	251	247	153	98	190	Clostridium XlVa	0.87537	genus
OTU8	108	288	421	174	286	125	48	49	107	150	58	117	193	127	145	356	75	840	142	76	Clostridium XlVa	0.87178	genus
OTU36	168	19	74	69	240	124	214	329	128	238	111	125	372	112	57	15	99	63	194	996	Bacteroidales	0.840813	order
OTU69	202	508	148	98	271	229	19	196	122	256	138	355	10	376	213	119	12	151	250	19	Alistipes	0.828471	genus
OTU10	38	657	298	153	424	99	271	129	105	82	26	44	75	43	98	146	112	602	183	38	Treponema	0.812988	genus
OTU35	169	154	139	156	137	98	349	230	165	148	196	138	238	145	100	108	311	89	154	190	Clostridium XlVb	0.766089	genus
OTU108	230	282	110	173	91	59	228	390	67	181	71	134	116	209	162	159	155	206	165	153	Bacteroidetes	0.749708	phylum
OTU157	137	114	127	78	162	235	98	150	124	443	142	281	74	238	166	94	102	156	152	36	Alistipes	0.697648	genus
OTU349	154	208	67	156	139	135	82	134	149	188	158	167	78	191	216	312	73	245	146	110	Ruminococcaceae	0.697424	family
OTU47	171	175	155	148	132	171	130	136	126	188	167	100	161	150	115	183	172	225	138	119	Ruminococcaceae	0.687102	family
OTU112	153	180	135	159	125	151	289	137	176	228	113	142	44	172	191	144	139	160	115	99	Ruminococcaceae	0.684858	family
OTU26	64	59	341	142	155	206	32	74	145	213	125	43	164	199	307	67	24	101	168	200	Bacteria	0.634817	kingdom
OTU533	96	189	68	246	136	148	178	201	71	146	96	214	24	38	152	75	177	194	276	47	Bacteroidetes	0.622027	phylum
OTU55	65	819	36	242	12	581	17	40	33	156	102	131	25	104	140	84	12	47	93	31	Bacteroidetes	0.621578	phylum
OTU86	158	114	512	229	79	62	192	87	108	64	103	219	45	20	184	185	76	132	94	79	Bacteroidetes	0.615295	phylum
OTU13	27	118	159	122	227	104	38	149	168	153	228	98	2	136	467	53	31	49	196	2	Porphyromonadaceae	0.56705	family
OTU15	112	197	50	80	248	102	311	133	61	53	90	49	89	72	113	159	265	101	105	86	Oscillibacter	0.555605	genus
OTU41	73	29	7	82	21	71	379	111	61	82	96	60	297	97	86	40	360	56	99	353	Clostridium IV	0.552015	genus
OTU32	89	100	64	126	125	116	102	166	103	145	174	124	80	177	110	97	122	167	169	82	Ruminococcaceae	0.547078	family
OTU20	112	138	83	72	133	99	167	105	117	144	134	94	102	98	121	116	189	107	201	79	Oscillibacter	0.54102	genus
OTU70	60	129	109	119	162	87	16	113	38	266	156	73	2	76	219	255	16	451	60	1	Bacteroidetes	0.540346	phylum
OTU37	223	141	12	174	122	88	29	124	197	96	127	118	82	176	163	61	55	89	140	135	Lachnospiraceae	0.52778	family
OTU33	55	9	5	29	223	29	16	95	19	11	4	10	647	85	11	23	6	3	249	803	Bacteroidetes	0.523292	phylum
OTU50	152	44	367	24	170	30	250	7	45	54	10	22	273	103	16	138	239	239	27	94	Roseburia	0.517009	genus
OTU48	15	46	152	128	49	172	11	764	48	18	107	78	42	271	39	26	10	178	3	46	Bacteroidales	0.494345	order
OTU58	34	58	22	88	239	42	69	162	127	55	23	47	25	315	281	309	22	92	107	11	Treponema	0.477515	genus
OTU521	105	132	132	137	113	130	118	40	81	107	159	132	27	86	127	107	102	159	105	21	Ruminococcaceae	0.47572	family
OTU61	39	126	127	12	35	283	23	63	177	21	9	22	367	68	137	202	27	34	135	177	Akkermansia	0.467642	genus
OTU40	88	103	8	157	214	128	56	43	154	203	218	111	10	186	130	78	28	80	69	14	Clostridium IV	0.466296	genus
OTU25	118	54	92	96	84	130	110	102	103	79	121	105	123	84	81	121	126	56	105	113	Lachnospiraceae	0.449466	family
OTU67	78	55	58	83	61	86	132	70	81	128	168	206	30	90	50	86	200	58	93	58	Flavonifractor	0.419846	genus
OTU92	126	114	84	83	71	77	84	104	62	82	114	62	63	85	70	86	188	92	157	59	Firmicutes	0.41805	phylum
OTU111	165	163	58	87	81	52	80	68	44	161	121	211	106	10	119	13	36	143	31	71	Porphyromonadaceae	0.408401	family
OTU39	101	69	18	39	229	73	367	104	21	49	67	45	27	22	52	21	253	55	168	33	Alistipes	0.406831	genus
OTU122	58	126	213	4	83	234	37	71	115	17	18	17	31	79	170	211	110	53	94	48	Verrucomicrobiaceae	0.401445	family
OTU113	123	199	47	109	101	91	122	77	55	62	77	41	58	102	74	122	172	66	42	46	Firmicutes	0.400772	phylum
OTU226	91	161	90	116	80	87	32	53	77	100	88	146	42	19	80	111	16	150	203	44	Bacteroidetes	0.400772	phylum
OTU77	77	104	121	40	115	56	96	52	49	43	33	26	80	47	137	97	180	194	85	95	Oscillibacter	0.387533	genus
OTU44	78	39	109	254	50	27	83	56	3	72	13	72	139	25	62	15	43	470	26	69	Treponema	0.382596	genus
OTU22	160	35	83	43	83	85	111	122	57	50	75	53	111	82	33	74	105	56	100	178	Ruminococcaceae	0.380576	family
OTU114	99	105	33	85	112	111	17	31	97	184	82	305	8	80	141	58	5	82	29	8	Alistipes	0.375191	genus
OTU51	89	156	89	49	99	63	65	51	65	52	77	37	69	74	53	72	115	105	102	62	Oscillibacter	0.346468	genus
OTU161	59	69	20	92	121	61	26	71	121	129	120	66	10	125	88	118	17	48	147	1	Bacteroidetes	0.338614	phylum
OTU27	82	38	87	182	387	21	22	38	5	100	107	23	35	48	93	130	13	37	37	9	Treponema	0.335248	genus
OTU64	206	6	89	53	166	26	64	37	42	68	86	80	55	97	50	50	42	68	122	83	Bacteroidetes	0.334351	phylum
OTU65	73	12	75	57	9	88	11	352	13	72	45	63	215	75	35	63	13	13	3	145	Ruminococcaceae	0.321336	family
OTU532	80	52	66	75	87	59	100	49	57	47	44	22	145	62	30	73	173	80	42	53	Clostridium XlVa	0.313257	genus
OTU125	95	81	40	57	81	40	113	89	65	64	69	44	64	59	53	44	128	32	111	61	Firmicutes	0.311911	phylum
OTU46	35	79	14	109	16	59	19	16	158	60	84	115	58	27	237	30	28	36	40	118	Clostridiales	0.300242	order
OTU160	71	37	52	48	17	102	29	34	92	94	65	110	42	99	110	35	50	52	68	70	Alistipes	0.286554	genus
OTU62	90	3	1	87	101	130	7	36	130	42	166	53	40	88	9	57	21	22	45	122	Desulfovibrionaceae	0.280495	family
OTU640	32	396	48	48	23	23	66	100	23	30	30	35	50	36	44	71	24	102	37	28	Porphyromonadaceae	0.279598	family
OTU45	33	76	76	36	78	39	94	68	9	51	44	42	31	153	59	15	163	76	44	47	Alistipes	0.276905	genus
OTU623	19	57	27	99	46	134	6	88	42	120	56	160	15	25	104	55	11	96	44	21	Bacteroidetes	0.274886	phylum
OTU43	112	13	167	116	24	35	28	1	68	55	84	41	164	96	13	48	4	11	5	134	Bacteroidetes	0.273539	phylum
OTU1057	66	17	29	77	32	80	21	36	31	138	108	110	53	26	74	102	16	54	39	97	Bacteroides	0.270622	genus
OTU986	16	15	29	18	10	101	3	227	53	12	29	137	44	286	19	6	2	15	82	96	Bacteroidales	0.269276	order
OTU121	33	129	102	61	131	71	12	1	57	75	88	67	28	78	85	29	26	51	39	19	Ruminococcaceae	0.265237	family
OTU152	18	186	26	103	20	56	7	17	72	148	63	77	7	92	94	33	6	60	56	26	Ruminococcaceae	0.261871	family
OTU241	74	208	26	31	65	58	31	182	16	53	12	45	1	31	27	91	61	46	97	7	Alistipes	0.260749	genus
OTU780	28	82	93	184	73	28	19	48	14	26	59	93	44	32	114	55	9	49	66	41	Bacteroidetes	0.259627	phylum
OTU91	65	6	249	65	37	47	12	105	88	74	103	48	10	62	16	30	6	45	52	12	Ruminococcaceae	0.254017	family
OTU31	1	22	13	5	70	26	111	5	19	3	1	1	227	4	5	35	102	311	69	88	Succinivibrio	0.250875	genus
OTU63	45	40	43	66	22	98	1	45	105	41	79	66	61	55	58	59	5	52	60	46	Lachnospiraceae	0.234943	family
OTU42	10	118	6	30	7	44	127	7	16	27	41	15	3	28	43	32	471	6	10	2	Bifidobacterium	0.234045	genus
OTU1059	59	40	42	68	35	40	7	23	45	114	153	99	18	7	121	53	6	26	41	29	Bacteroidetes	0.230231	phylum
OTU237	112	26	89	56	45	27	38	93	21	47	52	46	32	56	47	80	36	29	39	53	Ruminococcaceae	0.229782	family
OTU83	8	5	102	9	39	11	13	37	36	114	98	20	24	8	123	9	72	208	3	46	Bacteroidales	0.22103	order
OTU216	47	53	42	47	24	61	65	59	62	60	46	60	16	70	59	31	23	89	10	33	Bacteria	0.214747	kingdom
OTU73	35	16	23	85	40	77	14	37	97	80	93	76	16	43	92	45	9	13	47	7	Clostridiales	0.212055	order
OTU139	32	15	22	61	40	37	14	41	66	69	81	95	13	57	96	17	23	22	107	28	Clostridiales	0.210035	order
OTU255	42	68	99	45	12	53	53	22	45	34	33	58	52	40	55	33	43	36	38	66	Bacteroidetes	0.208015	phylum
OTU179	25	12	50	69	16	95	4	31	93	102	84	83	15	63	64	30	9	54	4	21	Intestinimonas	0.207342	genus
OTU75	72	47	28	59	5	64	11	47	129	64	65	25	4	85	40	71	9	17	68	10	Clostridiales	0.206445	order
OTU135	11	146	47	97	14	17	32	10	56	55	56	85	6	26	63	15	37	29	101	15	Bacteroidales	0.205996	order
OTU82	55	22	12	66	35	55	34	78	66	71	120	39	21	68	40	33	16	25	41	10	Bacteroides	0.203528	genus
OTU52	21	20	50	40	32	22	70	53	30	63	30	71	53	26	30	23	83	30	23	93	Parabacteroides	0.193654	genus
OTU118	51	18	25	40	27	45	50	45	54	37	51	52	64	37	23	36	81	18	33	64	Clostridiales	0.190961	order
OTU428	17	9	18	204	30	77	5	7	31	114	74	95	8	69	26	10	3	25	5	15	Paludibacter	0.188942	genus
OTU115	8	6	136	76	46	23	5	126	71	29	103	86	5	24	12	17	3	9	17	18	Bacteria	0.184005	kingdom
OTU209	23	13	115	37	19	43	18	66	42	74	71	62	19	59	21	31	16	32	9	35	Ruminococcaceae	0.180639	family
OTU54	29	6	1	30	27	14	180	75	31	28	30	25	3	21	35	88	136	28	5	2	Ruminococcaceae	0.178171	family
OTU408	27	21	53	59	9	62	1	32	41	95	82	88	5	56	53	24	5	59	6	11	Intestinimonas	0.177049	genus
OTU109	25	23	56	56	28	36	12	110	52	33	38	46	20	69	52	37	7	16	30	40	Ruminococcaceae	0.176376	family
OTU95	3	29	4	90	49	108	3	1	67	73	48	67	3	29	123	6	3	16	61	3	Ruminococcaceae	0.176376	family
OTU71	22	23	46	20	36	26	77	19	44	38	22	31	3	98	73	30	103	39	21	5	Alistipes	0.174132	genus
OTU146	38	7	33	50	8	44	1	17	6	62	40	116	53	49	20	20	1	113	25	70	Bacteroidales	0.173458	order
OTU150	161	17	9	12	31	24	110	12	25	21	29	11	21	23	18	15	56	3	102	37	Clostridiales	0.16538	order
OTU193	63	8	19	42	42	57	26	58	46	41	63	40	14	22	53	20	41	30	25	17	Bacteroides	0.163136	genus
OTU180	25	15	15	48	36	15	9	23	60	84	74	55	11	72	41	23	10	23	61	22	Ruminococcaceae	0.162014	family
OTU258	31	44	77	45	53	45	22	28	36	25	37	17	27	70	16	39	16	38	33	20	Clostridium XlVa	0.161341	genus
OTU620	69	25	12	19	26	21	27	8	65	44	28	48	38	13	37	29	37	30	94	39	Ruminococcaceae	0.159097	family
OTU987	31	12	40	4	129	15	26	6	10	22	12	18	38	36	30	22	93	131	3	23	Lachnospiraceae	0.157302	family
OTU619	12	43	25	66	39	46	6	18	37	90	76	66	12	4	73	38	6	13	9	20	Bacteroidetes	0.156853	phylum
OTU162	43	21	27	20	36	20	94	45	27	19	20	11	39	28	17	29	102	9	45	25	Ruminococcaceae	0.151916	family
OTU78	13	37	10	20	9	26	7	15	88	28	67	11	64	103	26	6	17	14	6	106	Firmicutes	0.151019	phylum
OTU87	34	2	1	51	49	28	3	21	39	23	36	73	72	71	7	21	6	11	34	84	Peptococcus	0.149448	genus
OTU274	30	29	41	41	18	50	27	47	26	45	56	47	17	26	36	23	9	47	18	28	Bacteroidetes	0.148326	phylum
OTU459	47	9	16	36	23	17	10	46	52	130	52	34	15	34	19	14	12	16	49	29	Ruminococcaceae	0.148102	family
OTU102	35	45	49	40	49	37	26	25	45	12	18	18	20	56	21	13	30	34	35	47	Turicibacter	0.14698	genus
OTU233	38	62	3	16	52	30	32	107	16	26	18	23	11	36	24	42	14	70	28	6	Firmicutes	0.146755	phylum
OTU359	26	4	4	26	18	34	5	44	44	102	29	42	3	20	18	11	5	21	182	4	Ruminococcaceae	0.144062	family
OTU120	20	29	14	40	24	22	16	27	57	61	60	63	10	40	65	16	6	9	38	15	Ruminococcaceae	0.141819	family
OTU198	52	6	23	32	13	33	25	32	11	3	31	46	75	40	7	29	19	12	43	95	Clostridiales	0.140697	order
OTU145	25	32	33	29	36	51	16	57	33	25	93	11	16	32	34	21	16	44	8	13	Ruminococcaceae	0.140248	family
OTU60	230	3	7	17	33	9	1	2	16	9	28	11	3	5	14	64	3	13	141	3	Ruminococcaceae	0.137331	family
OTU79	25	77	78	24	8	38	1	27	21	42	44	40	1	58	53	37	4	23	3	7	Ruminococcaceae	0.137106	family
OTU96	22	21	25	70	18	35	16	24	52	32	56	25	30	45	15	36	23	19	22	14	Lachnospiraceae	0.134638	family
OTU130	33	13	5	39	9	75	3	21	23	31	74	96	10	31	19	55	2	26	24	9	Ruminococcaceae	0.134189	family
OTU163	59	44	11	33	28	52	21	32	9	56	29	2	13	70	44	10	12	31	22	10	Bacteroides	0.131945	genus
OTU243	21	24	27	48	29	39	9	47	27	28	58	39	32	35	29	36	8	24	6	21	Firmicutes	0.131721	phylum
OTU246	21	9	46	31	20	29	24	34	40	56	41	50	15	23	32	16	5	22	50	18	Clostridiales	0.130599	order
OTU267	10	24	16	38	38	25	18	46	9	41	23	20	10	16	54	44	11	36	91	9	Bacteroidetes	0.129925	phylum
OTU99	16	30	7	39	66	51	3	22	57	35	37	52	3	73	41	20	1	18	6	1	Alistipes	0.129701	genus
OTU1031	56	35	18	22	21	23	66	25	33	16	12	22	18	42	15	40	62	19	19	11	Alistipes	0.129028	genus
OTU68	40	36	35	40	45	2	28	22	5	10	14	4	50	20	9	71	43	10	59	26	Lachnospiraceae	0.127682	family
OTU202	14	40	15	17	20	25	24	25	93	12	12	19	13	53	46	38	15	20	23	39	Deltaproteobacteria	0.126335	class
OTU967	16	15	30	48	13	48	5	19	20	49	73	58	12	56	27	12	11	33	1	12	Ruminococcaceae	0.125213	family
OTU131	36	26	15	32	14	20	10	78	53	26	35	29	15	23	48	22	8	10	29	13	Clostridiales	0.121623	order
OTU811	143	98	7	19	12	34	11	10	27	31	6	23	2	15	19	7	5	27	29	2	Bacteroidetes	0.118257	phylum
OTU268	11	17	64	23	11	24	51	50	8	23	14	26	51	43	15	11	4	5	1	74	Porphyromonadaceae	0.118032	family
OTU275	23	24	20	10	17	15	44	46	27	72	40	36	7	10	23	12	48	20	5	20	Porphyromonadaceae	0.116462	family
OTU100	39	7	12	54	20	61	34	1	31	14	31	17	6	54	19	70	16	11	6	10	Fibrobacter	0.115115	genus
OTU116	7	15	1	32	25	23	1	41	30	51	69	72	6	39	13	18	2	5	40	6	Ruminococcaceae	0.111301	family
OTU124	28	29	7	28	21	51	15	25	38	20	40	2	26	44	4	25	19	28	27	18	Lachnospiraceae	0.111076	family
OTU129	22	2	6	23	49	38	17	10	27	41	27	37	1	27	56	25	14	54	9	1	Bacteroides	0.109057	genus
OTU184	72	11	7	29	1	27	19	57	11	44	25	20	9	26	15	52	15	32	1	11	Ruminococcaceae	0.108608	family
OTU149	22	19	17	16	39	12	67	19	4	9	15	15	20	18	12	10	81	17	21	36	Bacteroidetes	0.105242	phylum
OTU94	18	32	37	20	19	22	19	11	12	21	21	62	24	11	28	16	23	13	16	32	Clostridium XI	0.102549	genus
OTU97	34	13	10	9	35	12	58	16	11	5	10	18	6	25	22	29	112	14	15	3	Bacteria	0.102549	kingdom

## Sheet: Core OTUs for archaea
Treatments	C60	C80	C40	C60	C20	C80	C40	C20	C80	C40	C20	C20	C20	C20	C80	C40	C40	C60	C80	C60	C40	C60	C80
#OTU ID	F180	F182	F184	F185	F188	F189	F193	F196	F197	F198	F252	F253	F254	F256	F261	F264	F265	F269	F273	F274	F281	F289	F302	tax_name	Percentage in total OTUs
OTU2	12897	27866	2465	12119	13810	7002	23752	48	13278	26286	13962	5325	24936	3332	24865	20602	6504	16037	17965	9204	28614	9057	24730	k__Archaea;p__Euryarchaeota;c__Methanomicrobia;o__Methanomicrobiales;f__Methanocorpusculaceae;g__Methanocorpusculum	0.481726
OTU1	10463	174	8596	3501	8687	17572	2583	7239	11349	2425	8265	6922	2186	16544	705	3618	14015	4954	6192	6163	132	8961	1090	k__Archaea;p__Euryarchaeota;c__Methanobacteria;o__Methanobacteriales;f__Methanobacteriaceae;g__Methanobrevibacter	0.21292
OTU2241	2043	17	3552	603	3207	2781	1800	3550	1544	297	3041	10603	851	5055	69	2131	6131	1295	2828	1045	9	4051	79	k__Archaea;p__Euryarchaeota;c__Methanobacteria;o__Methanobacteriales;f__Methanobacteriaceae;g__Methanobrevibacter	0.0790847
OTU3	2225	12	3913	488	3505	1876	790	3209	430	174	2798	3107	1189	2149	10	2152	3068	2043	858	4360	6	4395	73	k__Archaea;p__Euryarchaeota;c__Methanobacteria;o__Methanobacteriales;f__Methanobacteriaceae;g__Methanobrevibacter	0.0598635
OTU15	129	61	371	317	129	76	60	3317	371	81	291	228	117	277	255	160	53	212	58	443	310	209	33	k__Archaea	0.0105638
OTU30	116	163	768	108	68	61	139	379	93	58	46	202	46	144	145	121	94	334	98	593	36	87	121	k__Archaea	0.00561875
OTU13	38	14	124	103	24	5	15	1020	116	13	70	93	38	120	62	36	5	96	11	158	67	65	7	k__Archaea	0.00321471
OTU51	58	36	178	45	30	29	51	200	135	27	23	119	25	75	111	39	41	89	81	274	27	50	111	k__Archaea	0.00259134
OTU276	43	51	381	41	21	17	33	153	74	20	17	71	16	47	49	33	37	125	76	241	19	32	43	k__Archaea	0.00229223
OTU19	17	3	87	35	28	21	13	585	76	10	43	45	17	41	35	26	13	45	14	143	61	27	11	k__Archaea	0.00195119
OTU66	37	12	227	102	18	13	12	175	49	15	19	77	12	31	42	22	16	35	27	204	4	35	26	k__Archaea	0.00169122
OTU27	18	3	15	30	23	2	10	592	50	2	31	30	26	31	27	21	4	20	7	33	51	16	4	k__Archaea	0.00146199
OTU40	11	15	56	31	14	4	62	25	5	42	9	96	16	63	242	31	22	54	3	56	19	17	124	k__Archaea	0.00142146
OTU35	12	19	15	30	20	15	1	383	49	9	32	24	21	40	22	12	16	39	4	57	34	25	3	k__Archaea	0.00123277
OTU1381	1	8	182	12	4	18	21	7	6	1	5	75	3	8	19	23	28	110	3	257	2	34	12	k__Archaea	0.00117267
OTU60	9	10	215	34	15	9	23	20	32	20	6	37	7	28	66	9	9	26	15	132	6	37	65	k__Archaea	0.00116009
OTU1163	21	21	82	24	16	4	26	151	23	8	17	19	10	21	76	24	4	38	19	69	6	18	72	k__Archaea	0.00107483
OTU85	8	30	61	29	2	7	4	44	13	9	4	17	7	6	210	43	9	45	16	91	15	11	83	k__Archaea	0.00106784
OTU159	23	31	372	21	6	22	24	2	16	11	4	28	3	22	4	18	3	30	3	80	5	23	4	k__Archaea	0.00105526
OTU34	10	2	31	41	17	2	1	334	39	4	30	20	8	53	17	17	9	28	2	18	24	18	2	k__Archaea	0.00101613
